# Supplementary material for: Antioxidant Activity of Different Extracts from Black Alder (Alnus glutinosa) Bark with Greener Extraction Alternative
Source: Plants (Basel). 2021 Nov 21;10(11):2531. doi: 10.3390/plants10112531 (PMC8621986; doi:10.3390/plants10112531)
Supplement: Supplementary file 1 [file plants-10-02531-s001.zip]

Archive with 1 entries (1 files):
- plants-1460555-supplementary.pdf
